# Supplementary material for: Characterization and classification of lupus patients based on plasma thermograms
Source: PLoS One. 2017 Nov 17;12(11):e0186398. doi: 10.1371/journal.pone.0186398 (PMC5693473; doi:10.1371/journal.pone.0186398)
Supplement: S4 Table — This file contains the DSC data from all 592 patients (298 lupus, 294 control) included in this study. The data has dimension 266,992 rows by 4 columns. Each column contains a unique variable while each row contains DSC data for a given subject at a given temperature. The data is in ‘long’ format so that data for a single subject spans multiple rows. The following is a description of the variables: Subject.ID: A unique identifier for each subject SLE.status: Disease status of the patient, either ‘lupus’ or ‘control’ Temperature: Temperature (in degrees Celsius) DSC: DSC (thermogram) value in cal/°C.g Clinical information can be requested from the Lupus Family Registry and Repository / Oklahoma Rheumatic Disease Research Cores Center at https://omrf.org/research-faculty/core-facilities/ordrcc/ or through contacting the Oklahoma Medical Research Foundation. (CSV) [file pone.0186398.s004.csv]

Subject.ID	SLE.status	Temperature	DSC
4	control	45	0.001655
4	control	45.1	0.000463
4	control	45.2	-0.00100657
4	control	45.3	0.00057
4	control	45.4	-4.75E-05
4	control	45.5	0.000536
4	control	45.6	0.000117
4	control	45.7	0.00031255
4	control	45.8	0.00124
4	control	45.9	0.0013915
4	control	46	0.001725
4	control	46.1	0.0019955
4	control	46.2	0.0005078
4	control	46.3	0.00081
4	control	46.4	0.0012785
4	control	46.5	0.00197
4	control	46.6	0.00159
4	control	46.7	0.002403
4	control	46.8	0.000374
4	control	46.9	0.0008075
4	control	47	0.0013655
4	control	47.1	0.00246
4	control	47.2	0.001525
4	control	47.3	0.001885
4	control	47.4	0.002141
4	control	47.5	0.0030225
4	control	47.6	0.00188
4	control	47.7	0.002205
4	control	47.8	0.0012855
4	control	47.9	0.00301
4	control	48	0.001139
4	control	48.1	0.001875
4	control	48.2	0.0014371
4	control	48.3	0.005
4	control	48.4	0.00388
4	control	48.5	0.00324
4	control	48.6	0.00421
4	control	48.7	0.004865
4	control	48.8	0.004635
4	control	48.9	0.005325
4	control	49	0.00322
4	control	49.1	0.0046
4	control	49.2	0.006025
4	control	49.3	0.00681
4	control	49.4	0.00569
4	control	49.5	0.006555
4	control	49.6	0.007445
4	control	49.7	0.007825
4	control	49.8	0.00785
4	control	49.9	0.00779
4	control	50	0.0084
4	control	50.1	0.009025
4	control	50.2	0.008085
4	control	50.3	0.008635
4	control	50.4	0.0099
4	control	50.5	0.01028
4	control	50.6	0.00966
4	control	50.7	0.01181
4	control	50.8	0.01238
4	control	50.9	0.01278
4	control	51	0.011365
4	control	51.1	0.01255
4	control	51.2	0.01251
4	control	51.3	0.01203
4	control	51.4	0.01152
4	control	51.5	0.012595
4	control	51.6	0.010735
4	control	51.7	0.010765
4	control	51.8	0.012405
4	control	51.9	0.00991
4	control	52	0.00997
4	control	52.1	0.009925
4	control	52.2	0.010915
4	control	52.3	0.011705
4	control	52.4	0.009475
4	control	52.5	0.01141
4	control	52.6	0.010105
4	control	52.7	0.010525
4	control	52.8	0.011315
4	control	52.9	0.009745
4	control	53	0.009725
4	control	53.1	0.00983
4	control	53.2	0.0087
4	control	53.3	0.00835
4	control	53.4	0.00896
4	control	53.5	0.00831
4	control	53.6	0.00596
4	control	53.7	0.006245
4	control	53.8	0.00734
4	control	53.9	0.008165
4	control	54	0.007995
4	control	54.1	0.00735
4	control	54.2	0.00869
4	control	54.3	0.00665
4	control	54.4	0.00735
4	control	54.5	0.00632
4	control	54.6	0.00812
4	control	54.7	0.007485
4	control	54.8	0.00854
4	control	54.9	0.0078
4	control	55	0.00863
4	control	55.1	0.009085
4	control	55.2	0.010685
4	control	55.3	0.010205
4	control	55.4	0.010215
4	control	55.5	0.00911
4	control	55.6	0.00956
4	control	55.7	0.01039
4	control	55.8	0.010445
4	control	55.9	0.011745
4	control	56	0.012345
4	control	56.1	0.013695
4	control	56.2	0.016845
4	control	56.3	0.01594
4	control	56.4	0.015595
4	control	56.5	0.01478
4	control	56.6	0.01768
4	control	56.7	0.015195
4	control	56.8	0.017845
4	control	56.9	0.018085
4	control	57	0.018795
4	control	57.1	0.019195
4	control	57.2	0.019385
4	control	57.3	0.020505
4	control	57.4	0.0224
4	control	57.5	0.022545
4	control	57.6	0.024245
4	control	57.7	0.02479
4	control	57.8	0.026695
4	control	57.9	0.026005
4	control	58	0.027625
4	control	58.1	0.028
4	control	58.2	0.03031
4	control	58.3	0.032095
4	control	58.4	0.032945
4	control	58.5	0.035155
4	control	58.6	0.037625
4	control	58.7	0.04002
4	control	58.8	0.04132
4	control	58.9	0.043075
4	control	59	0.04482
4	control	59.1	0.04837
4	control	59.2	0.049885
4	control	59.3	0.0524
4	control	59.4	0.056
4	control	59.5	0.05896
4	control	59.6	0.060985
4	control	59.7	0.064705
4	control	59.8	0.068595
4	control	59.9	0.07239
4	control	60	0.075865
4	control	60.1	0.07889
4	control	60.2	0.08481
4	control	60.3	0.0882
4	control	60.4	0.093685
4	control	60.5	0.097195
4	control	60.6	0.103305
4	control	60.7	0.10967
4	control	60.8	0.115295
4	control	60.9	0.12037
4	control	61	0.12674
4	control	61.1	0.1321
4	control	61.2	0.1399
4	control	61.3	0.14793
4	control	61.4	0.15431
4	control	61.5	0.1615
4	control	61.6	0.168795
4	control	61.7	0.17528
4	control	61.8	0.182855
4	control	61.9	0.190475
4	control	62	0.19556
4	control	62.1	0.204635
4	control	62.2	0.211
4	control	62.3	0.218545
4	control	62.4	0.223345
4	control	62.5	0.22954
4	control	62.6	0.236715
4	control	62.7	0.242195
4	control	62.8	0.248825
4	control	62.9	0.255935
4	control	63	0.261925
4	control	63.1	0.268525
4	control	63.2	0.273375
4	control	63.3	0.27853
4	control	63.4	0.28314
4	control	63.5	0.287
4	control	63.6	0.291465
4	control	63.7	0.296245
4	control	63.8	0.298945
4	control	63.9	0.30278
4	control	64	0.304185
4	control	64.1	0.30494
4	control	64.2	0.30767
4	control	64.3	0.309045
4	control	64.4	0.30875
4	control	64.5	0.30821
4	control	64.6	0.30753
4	control	64.7	0.305475
4	control	64.8	0.304765
4	control	64.9	0.305535
4	control	65	0.303335
4	control	65.1	0.301385
4	control	65.2	0.297975
4	control	65.3	0.295255
4	control	65.4	0.294225
4	control	65.5	0.291745
4	control	65.6	0.288115
4	control	65.7	0.28753
4	control	65.8	0.28421
4	control	65.9	0.282985
4	control	66	0.28022
4	control	66.1	0.27734
4	control	66.2	0.275145
4	control	66.3	0.27477
4	control	66.4	0.271415
4	control	66.5	0.27152
4	control	66.6	0.26856
4	control	66.7	0.26744
4	control	66.8	0.268195
4	control	66.9	0.2663
4	control	67	0.264895
4	control	67.1	0.26458
4	control	67.2	0.26402
4	control	67.3	0.26539
4	control	67.4	0.26358
4	control	67.5	0.26305
4	control	67.6	0.26387
4	control	67.7	0.26379
4	control	67.8	0.26321
4	control	67.9	0.26388
4	control	68	0.2639
4	control	68.1	0.26323
4	control	68.2	0.263945
4	control	68.3	0.26634
4	control	68.4	0.26725
4	control	68.5	0.27019
4	control	68.6	0.2697
4	control	68.7	0.26997
4	control	68.8	0.27181
4	control	68.9	0.272705
4	control	69	0.273655
4	control	69.1	0.274615
4	control	69.2	0.27718
4	control	69.3	0.278145
4	control	69.4	0.27773
4	control	69.5	0.279965
4	control	69.6	0.28044
4	control	69.7	0.28275
4	control	69.8	0.283215
4	control	69.9	0.284285
4	control	70	0.28516
4	control	70.1	0.285575
4	control	70.2	0.288165
4	control	70.3	0.28654
4	control	70.4	0.28689
4	control	70.5	0.286535
4	control	70.6	0.286175
4	control	70.7	0.285985
4	control	70.8	0.285225
4	control	70.9	0.28441
4	control	71	0.282105
4	control	71.1	0.27987
4	control	71.2	0.27789
4	control	71.3	0.278055
4	control	71.4	0.27571
4	control	71.5	0.270785
4	control	71.6	0.266545
4	control	71.7	0.26529
4	control	71.8	0.261675
4	control	71.9	0.258505
4	control	72	0.254665
4	control	72.1	0.2527
4	control	72.2	0.24754
4	control	72.3	0.24387
4	control	72.4	0.23997
4	control	72.5	0.238765
4	control	72.6	0.234395
4	control	72.7	0.230355
4	control	72.8	0.229435
4	control	72.9	0.224695
4	control	73	0.22233
4	control	73.1	0.218575
4	control	73.2	0.21661
4	control	73.3	0.213345
4	control	73.4	0.213115
4	control	73.5	0.2102
4	control	73.6	0.20742
4	control	73.7	0.20459
4	control	73.8	0.203985
4	control	73.9	0.20263
4	control	74	0.20073
4	control	74.1	0.19877
4	control	74.2	0.19807
4	control	74.3	0.195425
4	control	74.4	0.193865
4	control	74.5	0.19134
4	control	74.6	0.188935
4	control	74.7	0.187965
4	control	74.8	0.18575
4	control	74.9	0.18406
4	control	75	0.18248
4	control	75.1	0.180615
4	control	75.2	0.18106
4	control	75.3	0.177355
4	control	75.4	0.1763
4	control	75.5	0.173715
4	control	75.6	0.17219
4	control	75.7	0.17064
4	control	75.8	0.168505
4	control	75.9	0.16612
4	control	76	0.165485
4	control	76.1	0.163805
4	control	76.2	0.16054
4	control	76.3	0.157735
4	control	76.4	0.156105
4	control	76.5	0.152775
4	control	76.6	0.152855
4	control	76.7	0.148805
4	control	76.8	0.14837
4	control	76.9	0.14446
4	control	77	0.14245
4	control	77.1	0.14093
4	control	77.2	0.13904
4	control	77.3	0.137035
4	control	77.4	0.132375
4	control	77.5	0.12997
4	control	77.6	0.12859
4	control	77.7	0.12601
4	control	77.8	0.12417
4	control	77.9	0.11943
4	control	78	0.11717
4	control	78.1	0.11475
4	control	78.2	0.112045
4	control	78.3	0.107615
4	control	78.4	0.106185
4	control	78.5	0.105985
4	control	78.6	0.101835
4	control	78.7	0.100165
4	control	78.8	0.096165
4	control	78.9	0.09479
4	control	79	0.092595
4	control	79.1	0.09092
4	control	79.2	0.08758
4	control	79.3	0.083955
4	control	79.4	0.08297
4	control	79.5	0.082515
4	control	79.6	0.07907
4	control	79.7	0.077875
4	control	79.8	0.07542
4	control	79.9	0.07515
4	control	80	0.07157
4	control	80.1	0.0697
4	control	80.2	0.068
4	control	80.3	0.066305
4	control	80.4	0.063525
4	control	80.5	0.062405
4	control	80.6	0.06045
4	control	80.7	0.06131
4	control	80.8	0.05805
4	control	80.9	0.059075
4	control	81	0.05823
4	control	81.1	0.056005
4	control	81.2	0.05316
4	control	81.3	0.0528
4	control	81.4	0.05169
4	control	81.5	0.04942
4	control	81.6	0.05049
4	control	81.7	0.04757
4	control	81.8	0.04714
4	control	81.9	0.044895
4	control	82	0.044975
4	control	82.1	0.044195
4	control	82.2	0.04399
4	control	82.3	0.0428
4	control	82.4	0.04205
4	control	82.5	0.04117
4	control	82.6	0.03877
4	control	82.7	0.038035
4	control	82.8	0.03879
4	control	82.9	0.03666
4	control	83	0.03726
4	control	83.1	0.036175
4	control	83.2	0.03543
4	control	83.3	0.033615
4	control	83.4	0.03368
4	control	83.5	0.03159
4	control	83.6	0.031565
4	control	83.7	0.031715
4	control	83.8	0.029785
4	control	83.9	0.028865
4	control	84	0.02734
4	control	84.1	0.028055
4	control	84.2	0.02644
4	control	84.3	0.025555
4	control	84.4	0.024485
4	control	84.5	0.023545
4	control	84.6	0.02269
4	control	84.7	0.019825
4	control	84.8	0.01908
4	control	84.9	0.01859
4	control	85	0.017655
4	control	85.1	0.01668
4	control	85.2	0.014925
4	control	85.3	0.01506
4	control	85.4	0.011755
4	control	85.5	0.012365
4	control	85.6	0.01028
4	control	85.7	0.009655
4	control	85.8	0.01036
4	control	85.9	0.00755
4	control	86	0.00562
4	control	86.1	0.006945
4	control	86.2	0.00637
4	control	86.3	0.00518
4	control	86.4	0.005205
4	control	86.5	0.0017805
4	control	86.6	0.00444
4	control	86.7	0.0013065
4	control	86.8	0.0011265
4	control	86.9	-0.0009225
4	control	87	0.0002729
4	control	87.1	-0.00193
4	control	87.2	0.000551
4	control	87.3	-0.0008005
4	control	87.4	-0.000239
4	control	87.5	-0.0002325
4	control	87.6	0.00011695
4	control	87.7	0.000867
4	control	87.8	0.000602
4	control	87.9	-0.00016885
4	control	88	0.000738
4	control	88.1	0.000765
4	control	88.2	-0.0005915
4	control	88.3	0.00133
4	control	88.4	0.00088395
4	control	88.5	0.00134
4	control	88.6	0.001076
4	control	88.7	0.00029495
4	control	88.8	-0.0009185
4	control	88.9	-0.000813
4	control	89	-0.0005239
4	control	89.1	0.0007555
4	control	89.2	-0.000493
4	control	89.3	-0.00027
4	control	89.4	0.000488
4	control	89.5	-0.000675
4	control	89.6	-0.0013125
4	control	89.7	-0.0016
4	control	89.8	0.0003177
4	control	89.9	0.0002445
4	control	90	0.0007935
7	control	45	0.000765
7	control	45.1	0.000385
7	control	45.2	-0.002879
7	control	45.3	-0.00129
7	control	45.4	-0.000507
7	control	45.5	-5.50E-05
7	control	45.6	-0.0005205
7	control	45.7	-0.00041
7	control	45.8	0.000532455
7	control	45.9	0.00053
7	control	46	-0.0026585
7	control	46.1	-0.004184
7	control	46.2	-0.00293
7	control	46.3	0.0002875
7	control	46.4	0.0006855
7	control	46.5	0.0019165
7	control	46.6	0.0047
7	control	46.7	0.002975
7	control	46.8	0.001675
7	control	46.9	0.002317
7	control	47	0.002445
7	control	47.1	0.002476
7	control	47.2	0.00166
7	control	47.3	-0.00022
7	control	47.4	-0.000306
7	control	47.5	-0.00013585
7	control	47.6	0.001995
7	control	47.7	0.00596
7	control	47.8	0.005705
7	control	47.9	0.004985
7	control	48	0.002125
7	control	48.1	0.0026275
7	control	48.2	0.002335
7	control	48.3	0.003891
7	control	48.4	0.00496
7	control	48.5	0.006125
7	control	48.6	0.006905
7	control	48.7	0.006975
7	control	48.8	0.0068
7	control	48.9	0.0045
7	control	49	0.00482
7	control	49.1	0.004525
7	control	49.2	0.007485
7	control	49.3	0.00941
7	control	49.4	0.009835
7	control	49.5	0.009425
7	control	49.6	0.008655
7	control	49.7	0.00754
7	control	49.8	0.007205
7	control	49.9	0.011305
7	control	50	0.010705
7	control	50.1	0.014665
7	control	50.2	0.012185
7	control	50.3	0.01394
7	control	50.4	0.011775
7	control	50.5	0.01485
7	control	50.6	0.016515
7	control	50.7	0.01637
7	control	50.8	0.014115
7	control	50.9	0.01412
7	control	51	0.016875
7	control	51.1	0.01454
7	control	51.2	0.014645
7	control	51.3	0.015715
7	control	51.4	0.01758
7	control	51.5	0.020015
7	control	51.6	0.01579
7	control	51.7	0.01434
7	control	51.8	0.013675
7	control	51.9	0.01617
7	control	52	0.01333
7	control	52.1	0.012985
7	control	52.2	0.011025
7	control	52.3	0.011875
7	control	52.4	0.01335
7	control	52.5	0.015065
7	control	52.6	0.015555
7	control	52.7	0.01359
7	control	52.8	0.01377
7	control	52.9	0.01277
7	control	53	0.014015
7	control	53.1	0.014565
7	control	53.2	0.01475
7	control	53.3	0.012155
7	control	53.4	0.011575
7	control	53.5	0.01087
7	control	53.6	0.012655
7	control	53.7	0.01073
7	control	53.8	0.011895
7	control	53.9	0.01261
7	control	54	0.013545
7	control	54.1	0.01523
7	control	54.2	0.01461
7	control	54.3	0.015455
7	control	54.4	0.01581
7	control	54.5	0.01446
7	control	54.6	0.01499
7	control	54.7	0.01418
7	control	54.8	0.01388
7	control	54.9	0.015955
7	control	55	0.01664
7	control	55.1	0.01683
7	control	55.2	0.01632
7	control	55.3	0.01869
7	control	55.4	0.015605
7	control	55.5	0.018225
7	control	55.6	0.018225
7	control	55.7	0.017495
7	control	55.8	0.019085
7	control	55.9	0.019685
7	control	56	0.01989
7	control	56.1	0.02085
7	control	56.2	0.020365
7	control	56.3	0.02122
7	control	56.4	0.01991
7	control	56.5	0.021985
7	control	56.6	0.02395
7	control	56.7	0.025315
7	control	56.8	0.023885
7	control	56.9	0.02365
7	control	57	0.02273
7	control	57.1	0.025405
7	control	57.2	0.02565
7	control	57.3	0.028985
7	control	57.4	0.029325
7	control	57.5	0.02828
7	control	57.6	0.02917
7	control	57.7	0.031585
7	control	57.8	0.033545
7	control	57.9	0.03053
7	control	58	0.032185
7	control	58.1	0.032675
7	control	58.2	0.03618
7	control	58.3	0.03917
7	control	58.4	0.041555
7	control	58.5	0.040985
7	control	58.6	0.04302
7	control	58.7	0.04339
7	control	58.8	0.04672
7	control	58.9	0.047875
7	control	59	0.04906
7	control	59.1	0.05028
7	control	59.2	0.05297
7	control	59.3	0.050825
7	control	59.4	0.055985
7	control	59.5	0.057935
7	control	59.6	0.062875
7	control	59.7	0.06412
7	control	59.8	0.067805
7	control	59.9	0.070065
7	control	60	0.071725
7	control	60.1	0.075185
7	control	60.2	0.07946
7	control	60.3	0.080625
7	control	60.4	0.08529
7	control	60.5	0.088085
7	control	60.6	0.092465
7	control	60.7	0.09518
7	control	60.8	0.09978
7	control	60.9	0.10104
7	control	61	0.104075
7	control	61.1	0.111565
7	control	61.2	0.114625
7	control	61.3	0.12048
7	control	61.4	0.12051
7	control	61.5	0.12891
7	control	61.6	0.1363
7	control	61.7	0.14168
7	control	61.8	0.14473
7	control	61.9	0.150405
7	control	62	0.15426
7	control	62.1	0.16323
7	control	62.2	0.170865
7	control	62.3	0.17421
7	control	62.4	0.180945
7	control	62.5	0.187795
7	control	62.6	0.19866
7	control	62.7	0.202685
7	control	62.8	0.210515
7	control	62.9	0.214835
7	control	63	0.22551
7	control	63.1	0.23335
7	control	63.2	0.243175
7	control	63.3	0.248315
7	control	63.4	0.251805
7	control	63.5	0.261155
7	control	63.6	0.266865
7	control	63.7	0.27504
7	control	63.8	0.275465
7	control	63.9	0.278225
7	control	64	0.28341
7	control	64.1	0.288365
7	control	64.2	0.289235
7	control	64.3	0.291275
7	control	64.4	0.292625
7	control	64.5	0.29408
7	control	64.6	0.29386
7	control	64.7	0.29514
7	control	64.8	0.294365
7	control	64.9	0.29306
7	control	65	0.295155
7	control	65.1	0.29683
7	control	65.2	0.29415
7	control	65.3	0.295535
7	control	65.4	0.29258
7	control	65.5	0.2927
7	control	65.6	0.288845
7	control	65.7	0.28813
7	control	65.8	0.288885
7	control	65.9	0.28895
7	control	66	0.29041
7	control	66.1	0.28795
7	control	66.2	0.287275
7	control	66.3	0.2856
7	control	66.4	0.28718
7	control	66.5	0.2882
7	control	66.6	0.285895
7	control	66.7	0.286455
7	control	66.8	0.287395
7	control	66.9	0.28982
7	control	67	0.28801
7	control	67.1	0.287195
7	control	67.2	0.2875
7	control	67.3	0.289205
7	control	67.4	0.289685
7	control	67.5	0.29071
7	control	67.6	0.287415
7	control	67.7	0.2918
7	control	67.8	0.289535
7	control	67.9	0.29176
7	control	68	0.29308
7	control	68.1	0.29089
7	control	68.2	0.29203
7	control	68.3	0.29465
7	control	68.4	0.296475
7	control	68.5	0.298685
7	control	68.6	0.299785
7	control	68.7	0.301705
7	control	68.8	0.30369
7	control	68.9	0.30211
7	control	69	0.304395
7	control	69.1	0.30908
7	control	69.2	0.309395
7	control	69.3	0.31074
7	control	69.4	0.312995
7	control	69.5	0.314565
7	control	69.6	0.314865
7	control	69.7	0.31846
7	control	69.8	0.3178
7	control	69.9	0.3155
7	control	70	0.318245
7	control	70.1	0.321005
7	control	70.2	0.321265
7	control	70.3	0.319035
7	control	70.4	0.322
7	control	70.5	0.323375
7	control	70.6	0.32304
7	control	70.7	0.320915
7	control	70.8	0.319545
7	control	70.9	0.322215
7	control	71	0.31865
7	control	71.1	0.321
7	control	71.2	0.317655
7	control	71.3	0.316685
7	control	71.4	0.31165
7	control	71.5	0.315145
7	control	71.6	0.31309
7	control	71.7	0.31074
7	control	71.8	0.30469
7	control	71.9	0.30346
7	control	72	0.301405
7	control	72.1	0.29887
7	control	72.2	0.29311
7	control	72.3	0.2906
7	control	72.4	0.287515
7	control	72.5	0.285075
7	control	72.6	0.283465
7	control	72.7	0.27864
7	control	72.8	0.27523
7	control	72.9	0.274095
7	control	73	0.273255
7	control	73.1	0.270255
7	control	73.2	0.26761
7	control	73.3	0.266645
7	control	73.4	0.26447
7	control	73.5	0.260445
7	control	73.6	0.260695
7	control	73.7	0.2596
7	control	73.8	0.258195
7	control	73.9	0.258665
7	control	74	0.253125
7	control	74.1	0.25225
7	control	74.2	0.24945
7	control	74.3	0.246735
7	control	74.4	0.24644
7	control	74.5	0.24603
7	control	74.6	0.24325
7	control	74.7	0.243295
7	control	74.8	0.24054
7	control	74.9	0.237855
7	control	75	0.235805
7	control	75.1	0.23237
7	control	75.2	0.22979
7	control	75.3	0.224805
7	control	75.4	0.223295
7	control	75.5	0.22728
7	control	75.6	0.223585
7	control	75.7	0.21756
7	control	75.8	0.21353
7	control	75.9	0.21497
7	control	76	0.211325
7	control	76.1	0.208175
7	control	76.2	0.20311
7	control	76.3	0.205795
7	control	76.4	0.20075
7	control	76.5	0.19693
7	control	76.6	0.191475
7	control	76.7	0.18977
7	control	76.8	0.18946
7	control	76.9	0.185705
7	control	77	0.17969
7	control	77.1	0.177815
7	control	77.2	0.17277
7	control	77.3	0.17198
7	control	77.4	0.167605
7	control	77.5	0.16202
7	control	77.6	0.15961
7	control	77.7	0.157585
7	control	77.8	0.154
7	control	77.9	0.149265
7	control	78	0.145545
7	control	78.1	0.14678
7	control	78.2	0.140325
7	control	78.3	0.1354
7	control	78.4	0.131865
7	control	78.5	0.128145
7	control	78.6	0.125145
7	control	78.7	0.12448
7	control	78.8	0.122225
7	control	78.9	0.119895
7	control	79	0.114185
7	control	79.1	0.10992
7	control	79.2	0.10623
7	control	79.3	0.102195
7	control	79.4	0.09624
7	control	79.5	0.095535
7	control	79.6	0.090655
7	control	79.7	0.087055
7	control	79.8	0.08058
7	control	79.9	0.080355
7	control	80	0.076015
7	control	80.1	0.072985
7	control	80.2	0.06936
7	control	80.3	0.06613
7	control	80.4	0.06535
7	control	80.5	0.062145
7	control	80.6	0.05505
7	control	80.7	0.05739
7	control	80.8	0.05178
7	control	80.9	0.046215
7	control	81	0.041505
7	control	81.1	0.037805
7	control	81.2	0.036055
7	control	81.3	0.031085
7	control	81.4	0.03031
7	control	81.5	0.03178
7	control	81.6	0.025715
7	control	81.7	0.020995
7	control	81.8	0.019715
7	control	81.9	0.016975
7	control	82	0.015625
7	control	82.1	0.011265
7	control	82.2	0.012595
7	control	82.3	0.012475
7	control	82.4	0.010085
7	control	82.5	0.00726
7	control	82.6	0.006715
7	control	82.7	0.007995
7	control	82.8	0.008475
7	control	82.9	0.004155
7	control	83	0.00153
7	control	83.1	-0.00011
7	control	83.2	0.001545
7	control	83.3	0.001885
7	control	83.4	0.001435
7	control	83.5	0.002655
7	control	83.6	0.00307
7	control	83.7	0.002355
7	control	83.8	-0.00126945
7	control	83.9	-0.0020755
7	control	84	0.00197
7	control	84.1	0.003235
7	control	84.2	0.0025315
7	control	84.3	0.002365
7	control	84.4	0.001975
7	control	84.5	-0.0007985
7	control	84.6	0.00023
7	control	84.7	0.003425
7	control	84.8	0.00229
7	control	84.9	0.00302
7	control	85	0.0024995
7	control	85.1	0.00158
7	control	85.2	0.0029025
7	control	85.3	0.00045
7	control	85.4	0.0010325
7	control	85.5	0.00296
7	control	85.6	0.000739
7	control	85.7	0.00242
7	control	85.8	0.00417
7	control	85.9	0.001386
7	control	86	0.001345
7	control	86.1	-0.00223
7	control	86.2	-0.0029445
7	control	86.3	-0.0023095
7	control	86.4	0.000467
7	control	86.5	5.00E-06
7	control	86.6	0.001735
7	control	86.7	0.0001465
7	control	86.8	0.001185
7	control	86.9	-0.0007595
7	control	87	0.0005275
7	control	87.1	-0.00065045
7	control	87.2	-0.00155
7	control	87.3	-0.00106
7	control	87.4	0.000969
7	control	87.5	0.0014395
7	control	87.6	0.00155
7	control	87.7	0.001571
7	control	87.8	0.002081
7	control	87.9	-0.000955
7	control	88	-0.0010855
7	control	88.1	-0.00136
7	control	88.2	-0.003255
7	control	88.3	-0.002725
7	control	88.4	0.0015715
7	control	88.5	-0.000675
7	control	88.6	0.00251
7	control	88.7	-0.000325
7	control	88.8	1.00E-04
7	control	88.9	0.0012
7	control	89	0.001189
7	control	89.1	-0.003135
7	control	89.2	-0.00268
7	control	89.3	-0.00265
7	control	89.4	0.00088135
7	control	89.5	0.0025835
7	control	89.6	1.00E-05
7	control	89.7	0.00285
7	control	89.8	-0.0019615
7	control	89.9	-0.000315
7	control	90	-0.00219
8	control	45	-0.00036
8	control	45.1	0.0006815
8	control	45.2	-0.0009535
8	control	45.3	0.001745
8	control	45.4	0.0009974
8	control	45.5	0.000887
8	control	45.6	-0.001016
8	control	45.7	-0.001319
8	control	45.8	-0.000785
8	control	45.9	-0.001318
8	control	46	-0.00094
8	control	46.1	0.00062
8	control	46.2	-0.000825
8	control	46.3	0.0024035
8	control	46.4	0.00190655
8	control	46.5	0.001585
8	control	46.6	-0.0001685
8	control	46.7	0.00127
8	control	46.8	-0.00055
8	control	46.9	0.0008155
8	control	47	0.002145
8	control	47.1	0.002635
8	control	47.2	0.00055
8	control	47.3	2.50E-05
8	control	47.4	0.001075
8	control	47.5	0.00302
8	control	47.6	0.001826
8	control	47.7	0.00302
8	control	47.8	0.000346
8	control	47.9	0.001446
8	control	48	0.00376
8	control	48.1	0.00162
8	control	48.2	0.001695
8	control	48.3	0.00363
8	control	48.4	0.00255405
8	control	48.5	0.004155
8	control	48.6	0.00537
8	control	48.7	0.004205
8	control	48.8	0.0056
8	control	48.9	0.00598
8	control	49	0.005785
8	control	49.1	0.00676
8	control	49.2	0.006715
8	control	49.3	0.009005
8	control	49.4	0.007995
8	control	49.5	0.007
8	control	49.6	0.00917
8	control	49.7	0.009385
8	control	49.8	0.008195
8	control	49.9	0.01006
8	control	50	0.010055
8	control	50.1	0.009595
8	control	50.2	0.012165
8	control	50.3	0.01161
8	control	50.4	0.01397
8	control	50.5	0.014795
8	control	50.6	0.013815
8	control	50.7	0.01404
8	control	50.8	0.01457
8	control	50.9	0.01506
8	control	51	0.01602
8	control	51.1	0.015275
8	control	51.2	0.01654
8	control	51.3	0.01503
8	control	51.4	0.01588
8	control	51.5	0.01406
8	control	51.6	0.01282
8	control	51.7	0.01439
8	control	51.8	0.0142
8	control	51.9	0.013505
8	control	52	0.014185
8	control	52.1	0.013525
8	control	52.2	0.012835
8	control	52.3	0.01386
8	control	52.4	0.01281
8	control	52.5	0.01269
8	control	52.6	0.014045
8	control	52.7	0.011115
8	control	52.8	0.011775
8	control	52.9	0.010435
8	control	53	0.00906
8	control	53.1	0.00783
8	control	53.2	0.00826
8	control	53.3	0.009755
8	control	53.4	0.009055
8	control	53.5	0.008345
8	control	53.6	0.00957
8	control	53.7	0.01022
8	control	53.8	0.009585
8	control	53.9	0.007615
8	control	54	0.008255
8	control	54.1	0.00726
8	control	54.2	0.00842
8	control	54.3	0.00876
8	control	54.4	0.011035
8	control	54.5	0.010825
8	control	54.6	0.01052
8	control	54.7	0.00934
8	control	54.8	0.01102
8	control	54.9	0.01189
8	control	55	0.009915
8	control	55.1	0.011
8	control	55.2	0.01032
8	control	55.3	0.011685
8	control	55.4	0.011065
8	control	55.5	0.01338
8	control	55.6	0.01433
8	control	55.7	0.01452
8	control	55.8	0.01393
8	control	55.9	0.01593
8	control	56	0.01764
8	control	56.1	0.016795
8	control	56.2	0.01649
8	control	56.3	0.01787
8	control	56.4	0.01687
8	control	56.5	0.018445
8	control	56.6	0.019845
8	control	56.7	0.02027
8	control	56.8	0.019535
8	control	56.9	0.02281
8	control	57	0.02066
8	control	57.1	0.02298
8	control	57.2	0.022625
8	control	57.3	0.02489
8	control	57.4	0.02322
8	control	57.5	0.02451
8	control	57.6	0.024515
8	control	57.7	0.02849
8	control	57.8	0.02809
8	control	57.9	0.03101
8	control	58	0.032045
8	control	58.1	0.032325
8	control	58.2	0.03374
8	control	58.3	0.03593
8	control	58.4	0.036515
8	control	58.5	0.039555
8	control	58.6	0.041145
8	control	58.7	0.042785
8	control	58.8	0.04611
8	control	58.9	0.04862
8	control	59	0.051635
8	control	59.1	0.05264
8	control	59.2	0.055295
8	control	59.3	0.060665
8	control	59.4	0.062085
8	control	59.5	0.06678
8	control	59.6	0.067995
8	control	59.7	0.07256
8	control	59.8	0.07735
8	control	59.9	0.08005
8	control	60	0.08592
8	control	60.1	0.089815
8	control	60.2	0.094875
8	control	60.3	0.10163
8	control	60.4	0.106695
8	control	60.5	0.11284
8	control	60.6	0.1174
8	control	60.7	0.12739
8	control	60.8	0.131665
8	control	60.9	0.138585
8	control	61	0.14749
8	control	61.1	0.154965
8	control	61.2	0.16197
8	control	61.3	0.172915
8	control	61.4	0.18069
8	control	61.5	0.188895
8	control	61.6	0.19854
8	control	61.7	0.209735
8	control	61.8	0.2169
8	control	61.9	0.2293
8	control	62	0.238955
8	control	62.1	0.247525
8	control	62.2	0.25741
8	control	62.3	0.269865
8	control	62.4	0.27809
8	control	62.5	0.28862
8	control	62.6	0.298085
8	control	62.7	0.305935
8	control	62.8	0.314635
8	control	62.9	0.32328
8	control	63	0.32925
8	control	63.1	0.338305
8	control	63.2	0.34301
8	control	63.3	0.34613
8	control	63.4	0.349455
8	control	63.5	0.350815
8	control	63.6	0.351025
8	control	63.7	0.35217
8	control	63.8	0.351735
8	control	63.9	0.35005
8	control	64	0.34765
8	control	64.1	0.34466
8	control	64.2	0.341245
8	control	64.3	0.338005
8	control	64.4	0.33376
8	control	64.5	0.32863
8	control	64.6	0.32422
8	control	64.7	0.318125
8	control	64.8	0.312955
8	control	64.9	0.30803
8	control	65	0.304135
8	control	65.1	0.29832
8	control	65.2	0.2949
8	control	65.3	0.285245
8	control	65.4	0.28157
8	control	65.5	0.276675
8	control	65.6	0.27187
8	control	65.7	0.268535
8	control	65.8	0.265
8	control	65.9	0.259605
8	control	66	0.257895
8	control	66.1	0.25334
8	control	66.2	0.24869
8	control	66.3	0.24417
8	control	66.4	0.240695
8	control	66.5	0.239865
8	control	66.6	0.23743
8	control	66.7	0.233875
8	control	66.8	0.233725
8	control	66.9	0.23144
8	control	67	0.22965
8	control	67.1	0.228255
8	control	67.2	0.22536
8	control	67.3	0.22701
8	control	67.4	0.226165
8	control	67.5	0.226175
8	control	67.6	0.22301
8	control	67.7	0.222465
8	control	67.8	0.223505
8	control	67.9	0.22302
8	control	68	0.224165
8	control	68.1	0.22244
8	control	68.2	0.223045
8	control	68.3	0.22364
8	control	68.4	0.225575
8	control	68.5	0.221835
8	control	68.6	0.224985
8	control	68.7	0.225715
8	control	68.8	0.228395
8	control	68.9	0.22801
8	control	69	0.227985
8	control	69.1	0.22867
8	control	69.2	0.22995
8	control	69.3	0.23135
8	control	69.4	0.231335
8	control	69.5	0.234035
8	control	69.6	0.235855
8	control	69.7	0.237265
8	control	69.8	0.236465
8	control	69.9	0.235785
8	control	70	0.237515
8	control	70.1	0.239625
8	control	70.2	0.240565
8	control	70.3	0.239155
8	control	70.4	0.2401
8	control	70.5	0.23915
8	control	70.6	0.240075
8	control	70.7	0.24048
8	control	70.8	0.238855
8	control	70.9	0.240635
8	control	71	0.236865
8	control	71.1	0.234415
8	control	71.2	0.233715
8	control	71.3	0.232635
8	control	71.4	0.227815
8	control	71.5	0.224945
8	control	71.6	0.223605
8	control	71.7	0.219885
8	control	71.8	0.2173
8	control	71.9	0.212395
8	control	72	0.209015
8	control	72.1	0.20753
8	control	72.2	0.204815
8	control	72.3	0.198615
8	control	72.4	0.196815
8	control	72.5	0.19356
8	control	72.6	0.19217
8	control	72.7	0.187525
8	control	72.8	0.18613
8	control	72.9	0.184215
8	control	73	0.18055
8	control	73.1	0.17889
8	control	73.2	0.174955
8	control	73.3	0.17534
8	control	73.4	0.173105
8	control	73.5	0.17233
8	control	73.6	0.169285
8	control	73.7	0.16883
8	control	73.8	0.16451
8	control	73.9	0.16287
8	control	74	0.16058
8	control	74.1	0.160855
8	control	74.2	0.15795
8	control	74.3	0.15603
8	control	74.4	0.154045
8	control	74.5	0.15536
8	control	74.6	0.15207
8	control	74.7	0.15114
8	control	74.8	0.151115
8	control	74.9	0.148625
8	control	75	0.146965
8	control	75.1	0.144865
8	control	75.2	0.143705
8	control	75.3	0.141895
8	control	75.4	0.138935
8	control	75.5	0.13895
8	control	75.6	0.13606
8	control	75.7	0.13424
8	control	75.8	0.13089
8	control	75.9	0.131065
8	control	76	0.126715
8	control	76.1	0.125815
8	control	76.2	0.12329
8	control	76.3	0.12248
8	control	76.4	0.12109
8	control	76.5	0.117545
8	control	76.6	0.114485
8	control	76.7	0.113195
8	control	76.8	0.110775
8	control	76.9	0.10851
8	control	77	0.107945
8	control	77.1	0.102975
8	control	77.2	0.10015
8	control	77.3	0.09973
8	control	77.4	0.09558
8	control	77.5	0.09425
8	control	77.6	0.09268
8	control	77.7	0.090545
8	control	77.8	0.087195
8	control	77.9	0.086255
8	control	78	0.082605
8	control	78.1	0.082455
8	control	78.2	0.07876
8	control	78.3	0.07874
8	control	78.4	0.0752
8	control	78.5	0.07113
8	control	78.6	0.071415
8	control	78.7	0.069605
8	control	78.8	0.06772
8	control	78.9	0.06426
8	control	79	0.06179
8	control	79.1	0.061375
8	control	79.2	0.0604
8	control	79.3	0.055715
8	control	79.4	0.05618
8	control	79.5	0.05201
8	control	79.6	0.05142
8	control	79.7	0.05001
8	control	79.8	0.048715
8	control	79.9	0.046985
8	control	80	0.045385
8	control	80.1	0.044625
8	control	80.2	0.04198
8	control	80.3	0.04052
8	control	80.4	0.04026
8	control	80.5	0.03749
8	control	80.6	0.038275
8	control	80.7	0.03517
8	control	80.8	0.035535
8	control	80.9	0.030745
8	control	81	0.0315
8	control	81.1	0.030655
8	control	81.2	0.03036
8	control	81.3	0.031285
8	control	81.4	0.030655
8	control	81.5	0.029015
8	control	81.6	0.027905
8	control	81.7	0.026575
8	control	81.8	0.02793
8	control	81.9	0.027415
8	control	82	0.0253
8	control	82.1	0.02505
8	control	82.2	0.026395
8	control	82.3	0.024665
8	control	82.4	0.021415
8	control	82.5	0.021405
8	control	82.6	0.02385
8	control	82.7	0.02182
8	control	82.8	0.02311
8	control	82.9	0.021145
8	control	83	0.0205
8	control	83.1	0.01849
8	control	83.2	0.020675
8	control	83.3	0.018725
8	control	83.4	0.018905
8	control	83.5	0.017195
8	control	83.6	0.017165
8	control	83.7	0.017405
8	control	83.8	0.015475
8	control	83.9	0.015845
8	control	84	0.014235
8	control	84.1	0.01342
8	control	84.2	0.012085
8	control	84.3	0.011345
8	control	84.4	0.01183
8	control	84.5	0.010385
8	control	84.6	0.0112
8	control	84.7	0.011785
8	control	84.8	0.009945
8	control	84.9	0.00917
8	control	85	0.00772
8	control	85.1	0.00618
8	control	85.2	0.00596
8	control	85.3	0.00728
8	control	85.4	0.005315
8	control	85.5	0.005935
8	control	85.6	0.0049155
8	control	85.7	0.003475
8	control	85.8	0.00317
8	control	85.9	0.001892
8	control	86	0.0024719
8	control	86.1	0.00096
8	control	86.2	0.000845
8	control	86.3	0.001415
8	control	86.4	0.0016865
8	control	86.5	-0.0006645
8	control	86.6	0.001255
8	control	86.7	0.000983
8	control	86.8	-0.000415
8	control	86.9	0.000206
8	control	87	0.003525
8	control	87.1	2.00E-04
8	control	87.2	0.002415
8	control	87.3	-0.002398
8	control	87.4	-0.001301
8	control	87.5	-0.0009065
8	control	87.6	-0.00188
8	control	87.7	-0.0007065
8	control	87.8	-0.000487
8	control	87.9	-0.0016575
8	control	88	-0.000912
8	control	88.1	-0.00025
8	control	88.2	-0.00029
8	control	88.3	-0.000125
8	control	88.4	-0.0001475
8	control	88.5	-0.0017675
8	control	88.6	-0.001067
8	control	88.7	0.000429
8	control	88.8	-0.0010885
8	control	88.9	-0.00237
8	control	89	-0.000136
8	control	89.1	-0.00019
8	control	89.2	0.001675
8	control	89.3	0.00015
8	control	89.4	0.0001595
8	control	89.5	0.002445
8	control	89.6	0.000917
8	control	89.7	0.00208
8	control	89.8	-0.000665
8	control	89.9	0.0007935
8	control	90	-0.000175
10	control	45	0.0011105
10	control	45.1	-0.0012
10	control	45.2	-0.000835
10	control	45.3	0.000827615
10	control	45.4	0.001655
10	control	45.5	0.003305
10	control	45.6	0.00238
10	control	45.7	0.001845
10	control	45.8	0.001531
10	control	45.9	0.00204
10	control	46	0.0011045
10	control	46.1	0.001565
10	control	46.2	0.0022795
10	control	46.3	0.00221
10	control	46.4	0.001785
10	control	46.5	0.002665
10	control	46.6	-0.0007365
10	control	46.7	0.000438
10	control	46.8	4.16E-05
10	control	46.9	-0.00101
10	control	47	0.0001037
10	control	47.1	0.001304
10	control	47.2	0.00425
10	control	47.3	0.00324
10	control	47.4	0.003765
10	control	47.5	0.00093
10	control	47.6	0.003075
10	control	47.7	0.00298
10	control	47.8	0.0033115
10	control	47.9	0.003285
10	control	48	0.003825
10	control	48.1	0.004435
10	control	48.2	0.00553
10	control	48.3	0.00501
10	control	48.4	0.00326
10	control	48.5	0.006185
10	control	48.6	0.00623
10	control	48.7	0.006695
10	control	48.8	0.009165
10	control	48.9	0.008215
10	control	49	0.007785
10	control	49.1	0.01101
10	control	49.2	0.00939
10	control	49.3	0.010635
10	control	49.4	0.012065
10	control	49.5	0.011955
10	control	49.6	0.013085
10	control	49.7	0.012525
10	control	49.8	0.014165
10	control	49.9	0.01721
10	control	50	0.015985
10	control	50.1	0.016065
10	control	50.2	0.01616
10	control	50.3	0.01538
10	control	50.4	0.017815
10	control	50.5	0.020215
10	control	50.6	0.017275
10	control	50.7	0.020645
10	control	50.8	0.021115
10	control	50.9	0.018545
10	control	51	0.021675
10	control	51.1	0.021275
10	control	51.2	0.020145
10	control	51.3	0.02
10	control	51.4	0.023555
10	control	51.5	0.02314
10	control	51.6	0.019945
10	control	51.7	0.02365
10	control	51.8	0.01937
10	control	51.9	0.0186
10	control	52	0.01843
10	control	52.1	0.02002
10	control	52.2	0.019565
10	control	52.3	0.017315
10	control	52.4	0.016425
10	control	52.5	0.01534
10	control	52.6	0.01572
10	control	52.7	0.01495
10	control	52.8	0.012425
10	control	52.9	0.0145
10	control	53	0.0138
10	control	53.1	0.01418
10	control	53.2	0.013
10	control	53.3	0.013405
10	control	53.4	0.010525
10	control	53.5	0.01164
10	control	53.6	0.01317
10	control	53.7	0.01155
10	control	53.8	0.009575
10	control	53.9	0.010925
10	control	54	0.0115
10	control	54.1	0.011335
10	control	54.2	0.01354
10	control	54.3	0.0105
10	control	54.4	0.01176
10	control	54.5	0.011955
10	control	54.6	0.01388
10	control	54.7	0.013425
10	control	54.8	0.01221
10	control	54.9	0.01183
10	control	55	0.011395
10	control	55.1	0.01153
10	control	55.2	0.013335
10	control	55.3	0.012245
10	control	55.4	0.013835
10	control	55.5	0.01488
10	control	55.6	0.015375
10	control	55.7	0.01273
10	control	55.8	0.014865
10	control	55.9	0.015315
10	control	56	0.01654
10	control	56.1	0.019515
10	control	56.2	0.01839
10	control	56.3	0.01837
10	control	56.4	0.01789
10	control	56.5	0.017305
10	control	56.6	0.01892
10	control	56.7	0.020425
10	control	56.8	0.021105
10	control	56.9	0.02181
10	control	57	0.020115
10	control	57.1	0.0207
10	control	57.2	0.021235
10	control	57.3	0.024625
10	control	57.4	0.02466
10	control	57.5	0.02446
10	control	57.6	0.02577
10	control	57.7	0.02758
10	control	57.8	0.027235
10	control	57.9	0.02945
10	control	58	0.032405
10	control	58.1	0.031965
10	control	58.2	0.033255
10	control	58.3	0.03505
10	control	58.4	0.03416
10	control	58.5	0.034925
10	control	58.6	0.037175
10	control	58.7	0.03919
10	control	58.8	0.0405
10	control	58.9	0.04145
10	control	59	0.045125
10	control	59.1	0.044725
10	control	59.2	0.046125
10	control	59.3	0.04839
10	control	59.4	0.051025
10	control	59.5	0.052175
10	control	59.6	0.056065
10	control	59.7	0.05772
10	control	59.8	0.05976
10	control	59.9	0.06413
10	control	60	0.066055
10	control	60.1	0.068485
10	control	60.2	0.07034
10	control	60.3	0.072785
10	control	60.4	0.0771
10	control	60.5	0.083735
10	control	60.6	0.085765
10	control	60.7	0.09309
10	control	60.8	0.09909
10	control	60.9	0.101125
10	control	61	0.10585
10	control	61.1	0.111805
10	control	61.2	0.120595
10	control	61.3	0.126105
10	control	61.4	0.13476
10	control	61.5	0.14349
10	control	61.6	0.151845
10	control	61.7	0.161705
10	control	61.8	0.16871
10	control	61.9	0.17667
10	control	62	0.186225
10	control	62.1	0.19497
10	control	62.2	0.200715
10	control	62.3	0.206425
10	control	62.4	0.212325
10	control	62.5	0.21438
10	control	62.6	0.21739
10	control	62.7	0.220275
10	control	62.8	0.220245
10	control	62.9	0.221405
10	control	63	0.222925
10	control	63.1	0.21896
10	control	63.2	0.21738
10	control	63.3	0.21623
10	control	63.4	0.21597
10	control	63.5	0.214005
10	control	63.6	0.213435
10	control	63.7	0.21292
10	control	63.8	0.21197
10	control	63.9	0.210675
10	control	64	0.21459
10	control	64.1	0.2164
10	control	64.2	0.215275
10	control	64.3	0.217785
10	control	64.4	0.216445
10	control	64.5	0.220175
10	control	64.6	0.22111
10	control	64.7	0.21955
10	control	64.8	0.21976
10	control	64.9	0.22212
10	control	65	0.222865
10	control	65.1	0.225405
10	control	65.2	0.22537
10	control	65.3	0.2261
10	control	65.4	0.224435
10	control	65.5	0.225145
10	control	65.6	0.22731
10	control	65.7	0.227465
10	control	65.8	0.224885
10	control	65.9	0.222535
10	control	66	0.22078
10	control	66.1	0.22206
10	control	66.2	0.221465
10	control	66.3	0.219945
10	control	66.4	0.221775
10	control	66.5	0.219005
10	control	66.6	0.21673
10	control	66.7	0.21616
10	control	66.8	0.215715
10	control	66.9	0.212495
10	control	67	0.212965
10	control	67.1	0.210465
10	control	67.2	0.20864
10	control	67.3	0.20841
10	control	67.4	0.20822
10	control	67.5	0.20773
10	control	67.6	0.2079
10	control	67.7	0.20591
10	control	67.8	0.205255
10	control	67.9	0.202305
10	control	68	0.202055
10	control	68.1	0.20271
10	control	68.2	0.205455
10	control	68.3	0.201875
10	control	68.4	0.20314
10	control	68.5	0.20335
10	control	68.6	0.20198
10	control	68.7	0.20367
10	control	68.8	0.20381
10	control	68.9	0.205525
10	control	69	0.203865
10	control	69.1	0.204485
10	control	69.2	0.20634
10	control	69.3	0.20766
10	control	69.4	0.207175
10	control	69.5	0.20665
10	control	69.6	0.20618
10	control	69.7	0.207425
10	control	69.8	0.209445
10	control	69.9	0.208585
10	control	70	0.208055
10	control	70.1	0.207895
10	control	70.2	0.20767
10	control	70.3	0.208075
10	control	70.4	0.208885
10	control	70.5	0.207725
10	control	70.6	0.2074
10	control	70.7	0.207045
10	control	70.8	0.20625
10	control	70.9	0.204875
10	control	71	0.202225
10	control	71.1	0.20092
10	control	71.2	0.200035
10	control	71.3	0.19456
10	control	71.4	0.195215
10	control	71.5	0.192545
10	control	71.6	0.187535
10	control	71.7	0.1851
10	control	71.8	0.18223
10	control	71.9	0.18058
10	control	72	0.17831
10	control	72.1	0.174425
10	control	72.2	0.17153
10	control	72.3	0.168555
10	control	72.4	0.16516
10	control	72.5	0.16261
10	control	72.6	0.159765
10	control	72.7	0.156555
10	control	72.8	0.152815
10	control	72.9	0.15345
10	control	73	0.1495
10	control	73.1	0.1468
10	control	73.2	0.14788
10	control	73.3	0.144695
10	control	73.4	0.145285
10	control	73.5	0.142695
10	control	73.6	0.13913
10	control	73.7	0.13665
10	control	73.8	0.135595
10	control	73.9	0.132285
10	control	74	0.130335
10	control	74.1	0.130655
10	control	74.2	0.13013
10	control	74.3	0.12876
10	control	74.4	0.12529
10	control	74.5	0.125175
10	control	74.6	0.12316
10	control	74.7	0.122745
10	control	74.8	0.11914
10	control	74.9	0.119105
10	control	75	0.119145
10	control	75.1	0.1156
10	control	75.2	0.113375
10	control	75.3	0.112355
10	control	75.4	0.11159
10	control	75.5	0.111205
10	control	75.6	0.1082
10	control	75.7	0.10803
10	control	75.8	0.104945
10	control	75.9	0.10366
10	control	76	0.099865
10	control	76.1	0.09858
10	control	76.2	0.097555
10	control	76.3	0.095555
10	control	76.4	0.097175
10	control	76.5	0.092075
10	control	76.6	0.08986
10	control	76.7	0.086945
10	control	76.8	0.086385
10	control	76.9	0.085615
10	control	77	0.08426
10	control	77.1	0.08162
10	control	77.2	0.08058
10	control	77.3	0.079215
10	control	77.4	0.077035
10	control	77.5	0.073715
10	control	77.6	0.073105
10	control	77.7	0.07098
10	control	77.8	0.068355
10	control	77.9	0.066895
10	control	78	0.065305
10	control	78.1	0.064885
10	control	78.2	0.060575
10	control	78.3	0.057635
10	control	78.4	0.054835
10	control	78.5	0.053875
10	control	78.6	0.052825
10	control	78.7	0.05104
10	control	78.8	0.04944
10	control	78.9	0.04797
10	control	79	0.048085
10	control	79.1	0.043365
10	control	79.2	0.041735
10	control	79.3	0.042755
10	control	79.4	0.040825
10	control	79.5	0.038995
10	control	79.6	0.03872
10	control	79.7	0.03601
10	control	79.8	0.03509
10	control	79.9	0.035335
10	control	80	0.03492
10	control	80.1	0.032235
10	control	80.2	0.03226
10	control	80.3	0.031635
10	control	80.4	0.02899
10	control	80.5	0.02763
10	control	80.6	0.028355
10	control	80.7	0.026005
10	control	80.8	0.02574
10	control	80.9	0.024435
10	control	81	0.02427
10	control	81.1	0.02276
10	control	81.2	0.02264
10	control	81.3	0.02351
10	control	81.4	0.02155
10	control	81.5	0.02237
10	control	81.6	0.021995
10	control	81.7	0.01958
10	control	81.8	0.019015
10	control	81.9	0.01994
10	control	82	0.0191
10	control	82.1	0.020195
10	control	82.2	0.01994
10	control	82.3	0.0189
10	control	82.4	0.01947
10	control	82.5	0.017665
10	control	82.6	0.01852
10	control	82.7	0.01857
10	control	82.8	0.01661
10	control	82.9	0.018825
10	control	83	0.018415
10	control	83.1	0.01669
10	control	83.2	0.01791
10	control	83.3	0.01876
10	control	83.4	0.01586
10	control	83.5	0.01698
10	control	83.6	0.0162
10	control	83.7	0.014235
10	control	83.8	0.01547
10	control	83.9	0.01252
10	control	84	0.009875
10	control	84.1	0.01168
10	control	84.2	0.009835
10	control	84.3	0.00699
10	control	84.4	0.00996
10	control	84.5	0.009885
10	control	84.6	0.0098
10	control	84.7	0.00698
10	control	84.8	0.00598
10	control	84.9	0.005805
10	control	85	0.004145
10	control	85.1	0.00657
10	control	85.2	0.005705
10	control	85.3	0.005015
10	control	85.4	0.00103
10	control	85.5	0.00213
10	control	85.6	0.00136
10	control	85.7	0.0014241
10	control	85.8	0.000892
10	control	85.9	-0.000918
10	control	86	-0.000575
10	control	86.1	-0.0017875
10	control	86.2	-0.001045
10	control	86.3	-0.002216
10	control	86.4	-0.0007995
10	control	86.5	0.002405
10	control	86.6	-0.0002425
10	control	86.7	-0.0013612
10	control	86.8	-0.00078
10	control	86.9	-0.00186
10	control	87	0.00161
10	control	87.1	0.0004615
10	control	87.2	0.0008862
10	control	87.3	0.001084
10	control	87.4	0.0003175
10	control	87.5	-0.0010676
10	control	87.6	0.001698
10	control	87.7	0.0013235
10	control	87.8	-0.00075
10	control	87.9	-0.000343
10	control	88	0.00125
10	control	88.1	0.002129
10	control	88.2	-0.000635
10	control	88.3	0.0017875
10	control	88.4	0.0012165
10	control	88.5	9.50E-05
10	control	88.6	-0.000809
10	control	88.7	0.000708
10	control	88.8	0.000897
10	control	88.9	0.002725
10	control	89	0.004295
10	control	89.1	0.000666
10	control	89.2	0.0010235
10	control	89.3	0.001965
10	control	89.4	0.001546
10	control	89.5	0.001985
10	control	89.6	0.000198
10	control	89.7	-0.000245
10	control	89.8	-0.001467
10	control	89.9	0.000617
10	control	90	0.001149
13	control	45	0.0005759
13	control	45.1	0.000628
13	control	45.2	-0.001535
13	control	45.3	-0.000105
13	control	45.4	-0.000257
13	control	45.5	-5.00E-06
13	control	45.6	0.00055
13	control	45.7	0.0023
13	control	45.8	0.000219
13	control	45.9	0.0007305
13	control	46	1.95E-05
13	control	46.1	0.0006325
13	control	46.2	0.000516
13	control	46.3	0.001055
13	control	46.4	0.00213
13	control	46.5	0.00193
13	control	46.6	0.001774
13	control	46.7	0.00172
13	control	46.8	0.003005
13	control	46.9	0.00255
13	control	47	0.0025
13	control	47.1	0.001915
13	control	47.2	0.0043
13	control	47.3	0.0036
13	control	47.4	0.002115
13	control	47.5	0.00329
13	control	47.6	0.002305
13	control	47.7	0.004075
13	control	47.8	0.0033645
13	control	47.9	0.00328
13	control	48	0.004465
13	control	48.1	0.00501
13	control	48.2	0.007525
13	control	48.3	0.00699
13	control	48.4	0.00723
13	control	48.5	0.00611
13	control	48.6	0.0077
13	control	48.7	0.00929
13	control	48.8	0.008585
13	control	48.9	0.01039
13	control	49	0.010785
13	control	49.1	0.00962
13	control	49.2	0.014205
13	control	49.3	0.01353
13	control	49.4	0.01561
13	control	49.5	0.01311
13	control	49.6	0.01561
13	control	49.7	0.014395
13	control	49.8	0.015835
13	control	49.9	0.017405
13	control	50	0.016605
13	control	50.1	0.02046
13	control	50.2	0.020705
13	control	50.3	0.0191
13	control	50.4	0.023045
13	control	50.5	0.022035
13	control	50.6	0.020095
13	control	50.7	0.02191
13	control	50.8	0.022035
13	control	50.9	0.02237
13	control	51	0.023635
13	control	51.1	0.02144
13	control	51.2	0.021895
13	control	51.3	0.022005
13	control	51.4	0.02136
13	control	51.5	0.021925
13	control	51.6	0.02209
13	control	51.7	0.02333
13	control	51.8	0.02114
13	control	51.9	0.01818
13	control	52	0.018495
13	control	52.1	0.017205
13	control	52.2	0.01719
13	control	52.3	0.01745
13	control	52.4	0.014885
13	control	52.5	0.013745
13	control	52.6	0.01376
13	control	52.7	0.01262
13	control	52.8	0.01278
13	control	52.9	0.011985
13	control	53	0.01203
13	control	53.1	0.01287
13	control	53.2	0.01079
13	control	53.3	0.00881
13	control	53.4	0.01106
13	control	53.5	0.01035
13	control	53.6	0.009735
13	control	53.7	0.00953
13	control	53.8	0.007995
13	control	53.9	0.01013
13	control	54	0.00906
13	control	54.1	0.008605
13	control	54.2	0.009415
13	control	54.3	0.00852
13	control	54.4	0.0086
13	control	54.5	0.009605
13	control	54.6	0.010385
13	control	54.7	0.01074
13	control	54.8	0.0101
13	control	54.9	0.011175
13	control	55	0.0117
13	control	55.1	0.01271
13	control	55.2	0.01144
13	control	55.3	0.01135
13	control	55.4	0.011105
13	control	55.5	0.014375
13	control	55.6	0.01454
13	control	55.7	0.0132
13	control	55.8	0.014475
13	control	55.9	0.016125
13	control	56	0.015805
13	control	56.1	0.01601
13	control	56.2	0.01551
13	control	56.3	0.015725
13	control	56.4	0.01561
13	control	56.5	0.015105
13	control	56.6	0.018815
13	control	56.7	0.01928
13	control	56.8	0.018235
13	control	56.9	0.019315
13	control	57	0.02047
13	control	57.1	0.019605
13	control	57.2	0.02016
13	control	57.3	0.021695
13	control	57.4	0.022015
13	control	57.5	0.024875
13	control	57.6	0.024195
13	control	57.7	0.02334
13	control	57.8	0.02398
13	control	57.9	0.024845
13	control	58	0.027295
13	control	58.1	0.02787
13	control	58.2	0.02923
13	control	58.3	0.02986
13	control	58.4	0.031325
13	control	58.5	0.032005
13	control	58.6	0.03339
13	control	58.7	0.034635
13	control	58.8	0.03689
13	control	58.9	0.039215
13	control	59	0.03892
13	control	59.1	0.040675
13	control	59.2	0.04224
13	control	59.3	0.043945
13	control	59.4	0.047215
13	control	59.5	0.049175
13	control	59.6	0.052095
13	control	59.7	0.05238
13	control	59.8	0.0554
13	control	59.9	0.05936
13	control	60	0.06037
13	control	60.1	0.06378
13	control	60.2	0.068385
13	control	60.3	0.07011
13	control	60.4	0.07362
13	control	60.5	0.076775
13	control	60.6	0.081545
13	control	60.7	0.08576
13	control	60.8	0.090675
13	control	60.9	0.096245
13	control	61	0.101515
13	control	61.1	0.10927
13	control	61.2	0.114895
13	control	61.3	0.1205
13	control	61.4	0.131635
13	control	61.5	0.137205
13	control	61.6	0.143955
13	control	61.7	0.1489
13	control	61.8	0.158815
13	control	61.9	0.16358
13	control	62	0.17011
13	control	62.1	0.17749
13	control	62.2	0.1801
13	control	62.3	0.184825
13	control	62.4	0.18828
13	control	62.5	0.190975
13	control	62.6	0.194045
13	control	62.7	0.19512
13	control	62.8	0.193085
13	control	62.9	0.193445
13	control	63	0.193195
13	control	63.1	0.193585
13	control	63.2	0.194815
13	control	63.3	0.19486
13	control	63.4	0.194295
13	control	63.5	0.192485
13	control	63.6	0.19402
13	control	63.7	0.195745
13	control	63.8	0.195195
13	control	63.9	0.198275
13	control	64	0.198795
13	control	64.1	0.19992
13	control	64.2	0.202015
13	control	64.3	0.2041
13	control	64.4	0.20565
[truncated: 264,993 more rows]
